# Supplementary material for: Exploratory Analysis of Selected Components of the mTOR Pathway Reveals Potentially Crucial Associations with Childhood Malnutrition
Source: Nutrients. 2022 Apr 12;14(8):1612. doi: 10.3390/nu14081612 (PMC9031007; doi:10.3390/nu14081612)
Supplement: Supplementary file 1 [file nutrients-14-01612-s001.zip]

Archive with 1 entries (1 files):
- nutrients-1628419-supplementary.pdf
